# Supplementary material for: A Simple Method for the Prediction of Human Concentration–Time Profiles and Pharmacokinetics of Antibody–Drug Conjugates (ADC) from Rats or Monkeys
Source: Antibodies (Basel). 2022 Jun 14;11(2):42. doi: 10.3390/antib11020042 (PMC9219807; doi:10.3390/antib11020042)
Supplement: Supplementary file 1 [file antibodies-11-00042-s001.zip]

Archive with 1 entries (1 files):
- antibodies-1643111-supplementary.pdf
